# Supplementary material for: Reduced Serially Improved GTOs for Molecular Applications from H to Ar: Efficient Diffuse Functions in Augmented Basis Sets
Source: J Phys Chem A. 2025 Nov 24;129(48):11232–44. doi: 10.1021/acs.jpca.5c05079 (PMC12683629; doi:10.1021/acs.jpca.5c05079)
Supplement: Supplementary file 2 [file jp5c05079_si_002.txt]

geometry = {
26
C16H10
C          0.00000        1.21421       -2.81258
C          0.00000        1.22396       -1.40963
C          0.00000       -0.00000       -0.70471
C         -0.00000       -1.22396       -1.40963
C         -0.00000        0.00000        0.70471
C         -0.00000       -1.22396        1.40963
C         -0.00000       -2.43500        0.69984
C         -0.00000       -2.43500       -0.69984
C          0.00000        1.22396        1.40963
H         -0.00000       -3.38039       -1.22924
C         -0.00000       -1.21421       -2.81258
C          0.00000       -0.00000       -3.50736
C         -0.00000       -1.21421        2.81258
H         -0.00000       -3.38039        1.22924
C          0.00000        1.21421        2.81258
C         -0.00000        0.00000        3.50736
C          0.00000        2.43500        0.69984
H         -0.00000       -2.14413        3.36867
H          0.00000        2.14413        3.36867
H         -0.00000        0.00000        4.58972
H          0.00000        2.14413       -3.36867
C          0.00000        2.43500       -0.69984
H         -0.00000       -2.14413       -3.36867
H          0.00000       -0.00000       -4.58972
H          0.00000        3.38039        1.22924
H          0.00000        3.38039       -1.22924
}
geom = {
36
C20N4H12
C          0.68555       -4.21291        0.00000
C         -0.68555       -4.21291       -0.00000
C         -1.08424       -2.84937       -0.00000
C          1.08424       -2.84937        0.00000
N         -0.00000       -2.04179       -0.00000
C          2.42854       -2.42854        0.00000
C          2.84937       -1.08424        0.00000
N          2.04179       -0.00000        0.00000
C          2.84937        1.08424        0.00000
C          4.21291       -0.68555        0.00000
C          4.21291        0.68555        0.00000
C          2.42854        2.42854        0.00000
C          1.08424        2.84937        0.00000
N          0.00000        2.04179        0.00000
C         -0.68555        4.21291       -0.00000
C          0.68555        4.21291        0.00000
C         -2.84937        1.08424       -0.00000
N         -2.04179        0.00000       -0.00000
C         -2.84937       -1.08424       -0.00000
C         -4.21291       -0.68555       -0.00000
C         -4.21291        0.68555       -0.00000
C         -2.42854       -2.42854       -0.00000
C         -2.42854        2.42854       -0.00000
C         -1.08424        2.84937       -0.00000
H          1.32536       -5.08566        0.00000
H         -1.32536       -5.08566       -0.00000
H          3.19712       -3.19712        0.00000
H          5.08566       -1.32536        0.00000
H          5.08566        1.32536        0.00000
H          3.19712        3.19712        0.00000
H         -1.32536        5.08566       -0.00000
H          1.32536        5.08566        0.00000
H         -5.08566       -1.32536       -0.00000
H         -5.08566        1.32536       -0.00000
H         -3.19712       -3.19712       -0.00000
H         -3.19712        3.19712       -0.00000
}
geom = {
62
C36N4H22
C         -4.30262        0.68532       -0.00000
C         -4.30262       -0.68532       -0.00000
C         -2.89957       -1.10343       -0.00000
C         -2.89957        1.10343       -0.00000
N         -2.11177        0.00000       -0.00000
C         -2.45081        2.45264       -0.00000
C         -1.09559        2.88682       -0.00000
N          0.00000        2.08730       -0.00000
C          1.09559        2.88682       -0.00000
C         -0.68678        4.21163       -0.00000
C          0.68678        4.21163       -0.00000
C          2.45081        2.45264       -0.00000
C          2.89957        1.10343        0.00000
N          2.11177       -0.00000        0.00000
C          4.30262       -0.68532        0.00000
C          4.30262        0.68532        0.00000
C          1.09559       -2.88682        0.00000
N         -0.00000       -2.08730        0.00000
C         -1.09559       -2.88682        0.00000
C         -0.68678       -4.21163        0.00000
C          0.68678       -4.21163        0.00000
C         -2.45081       -2.45264        0.00000
C          2.45081       -2.45264        0.00000
C          2.89957       -1.10343        0.00000
C         -5.49170        1.41501       -0.00000
C         -5.49170       -1.41501       -0.00000
H         -3.21793        3.21782       -0.00000
H          0.00000        1.05966       -0.00000
C         -1.41620        5.40436       -0.00000
C          1.41620        5.40436       -0.00000
H          3.21793        3.21782        0.00000
C          5.49170       -1.41501        0.00000
C          5.49170        1.41501        0.00000
H         -0.00000       -1.05966        0.00000
C         -1.41620       -5.40436        0.00000
C          1.41620       -5.40436        0.00000
H         -3.21793       -3.21782       -0.00000
H          3.21793       -3.21782        0.00000
C         -0.70580        6.61775       -0.00000
C          0.70580        6.61775       -0.00000
C          6.70585       -0.70591        0.00000
C          6.70585        0.70591        0.00000
C         -0.70580       -6.61775        0.00000
C          0.70580       -6.61775        0.00000
C         -6.70585        0.70591       -0.00000
C         -6.70585       -0.70591       -0.00000
H         -5.48680        2.49618       -0.00000
H         -5.48680       -2.49618       -0.00000
H         -2.49751        5.40652       -0.00000
H          2.49751        5.40652       -0.00000
H          5.48680       -2.49618        0.00000
H          5.48680        2.49618        0.00000
H         -2.49751       -5.40652        0.00000
H          2.49751       -5.40652        0.00000
H         -1.24413        7.55659       -0.00000
H          1.24413        7.55659       -0.00000
H          7.64419       -1.24462        0.00000
H          7.64419        1.24462        0.00000
H         -1.24413       -7.55659        0.00000
H          1.24413       -7.55659        0.00000
H         -7.64419        1.24462       -0.00000
H         -7.64419       -1.24462       -0.00000
}
geom = {
72
C24N16O8H24
O          2.21633       -0.00000       -3.16903
O          2.21633       -0.00000        3.16903
O          0.00000        2.21633       -3.16903
O         -0.00000       -2.21633       -3.16903
O          0.00000        2.21633        3.16903
O         -0.00000       -2.21633        3.16903
O         -2.21633        0.00000       -3.16903
O         -2.21633        0.00000        3.16903
N          2.81114        1.12679       -1.23008
N          2.81114       -1.12679       -1.23008
N          2.81114        1.12679        1.23008
N          1.12679        2.81114       -1.23008
N          2.81114       -1.12679        1.23008
N          1.12679       -2.81114       -1.23008
N          1.12679        2.81114        1.23008
N         -1.12679        2.81114       -1.23008
N          1.12679       -2.81114        1.23008
N         -1.12679       -2.81114       -1.23008
N         -1.12679        2.81114        1.23008
N         -1.12679       -2.81114        1.23008
N         -2.81114        1.12679       -1.23008
N         -2.81114       -1.12679       -1.23008
N         -2.81114        1.12679        1.23008
N         -2.81114       -1.12679        1.23008
C          3.45459        0.77930        0.00000
C          3.45459       -0.77930        0.00000
C          0.77930        3.45459        0.00000
C          0.77930       -3.45459        0.00000
C         -0.77930        3.45459       -0.00000
C         -0.77930       -3.45459       -0.00000
C         -3.45459        0.77930       -0.00000
C         -3.45459       -0.77930       -0.00000
C          2.45836        2.45836       -1.64051
C          2.45836       -2.45836       -1.64051
C          2.45836        2.45836        1.64051
C          2.45836       -2.45836        1.64051
C         -2.45836        2.45836       -1.64051
C         -2.45836       -2.45836       -1.64051
C         -2.45836        2.45836        1.64051
C         -2.45836       -2.45836        1.64051
C          2.55558       -0.00000       -2.00036
C          2.55558       -0.00000        2.00036
C          0.00000        2.55558       -2.00036
C         -0.00000       -2.55558       -2.00036
C          0.00000        2.55558        2.00036
C         -0.00000       -2.55558        2.00036
C         -2.55558        0.00000       -2.00036
C         -2.55558        0.00000        2.00036
H          1.18003        4.47469        0.00000
H          1.18003       -4.47469        0.00000
H         -1.18003        4.47469       -0.00000
H         -4.47469        1.18003       -0.00000
H         -4.47469       -1.18003       -0.00000
H          3.17765        3.17765       -1.23664
H          2.50753        2.50753       -2.73369
H          3.17765       -3.17765       -1.23664
H          2.50753       -2.50753       -2.73369
H          3.17765        3.17765        1.23664
H          2.50753        2.50753        2.73369
H          3.17765       -3.17765        1.23664
H          2.50753       -2.50753        2.73369
H         -3.17765        3.17765       -1.23664
H         -2.50753        2.50753       -2.73369
H         -3.17765       -3.17765       -1.23664
H         -2.50753       -2.50753       -2.73369
H         -3.17765        3.17765        1.23664
H         -2.50753        2.50753        2.73369
H         -3.17765       -3.17765        1.23664
H         -2.50753       -2.50753        2.73369
H          4.47469        1.18003        0.00000
H          4.47469       -1.18003        0.00000
H         -1.18003       -4.47469       -0.00000
}
geom = {
108
C36N24O12H36
O         -3.25746        1.88069        3.16266
O         -3.25746       -1.88069        3.16266
O          3.25746       -1.88069        3.16266
O         -0.00000       -3.76139        3.16266
O         -3.25746       -1.88069       -3.16266
N         -4.33186       -1.19772       -1.22090
C         -3.53373       -2.04020       -1.98659
N         -3.20318       -3.15265       -1.22090
N         -3.20318       -3.15265        1.22090
C         -3.94796       -3.17635       -0.00000
C         -4.72478       -1.83086       -0.00000
N         -4.33186       -1.19772        1.22090
C         -3.53373       -2.04020        1.98659
N          4.33186       -1.19772        1.22090
C          3.53373       -2.04020        1.98659
N          3.20318       -3.15265        1.22090
C          2.46511       -4.26969       -1.73820
N          3.20318       -3.15265       -1.22090
C          3.94796       -3.17635        0.00000
C          4.72478       -1.83086        0.00000
N          4.33186       -1.19772       -1.22090
C          3.53373       -2.04020       -1.98659
O          3.25746       -1.88069       -3.16266
O         -3.25746        1.88069       -3.16266
C         -3.53373        2.04020       -1.98659
N         -4.33186        1.19772       -1.22090
N         -4.33186        1.19772        1.22090
C         -4.72478        1.83086       -0.00000
C         -3.53373        2.04020        1.98659
C          2.46511       -4.26969        1.73820
N          1.12868       -4.35036        1.22090
C         -0.00000       -4.08040        1.98659
N         -1.12868       -4.35036        1.22090
N         -1.12868       -4.35036       -1.22090
C         -0.77681       -5.00721       -0.00000
C          0.77681       -5.00721       -0.00000
N          1.12868       -4.35036       -1.22090
C         -0.00000       -4.08040       -1.98659
O         -0.00000       -3.76139       -3.16266
C         -2.46511        4.26969       -1.73820
C         -2.46511        4.26969        1.73820
N         -3.20318        3.15265        1.22090
C         -3.94796        3.17635       -0.00000
N         -3.20318        3.15265       -1.22090
O          0.00000        3.76139        3.16266
O          3.25746        1.88069        3.16266
O          3.25746        1.88069       -3.16266
C          3.53373        2.04020       -1.98659
N          4.33186        1.19772       -1.22090
N          4.33186        1.19772        1.22090
C          4.72478        1.83086        0.00000
C          3.53373        2.04020        1.98659
O          0.00000        3.76139       -3.16266
N         -1.12868        4.35036       -1.22090
C          0.00000        4.08040       -1.98659
C         -0.77681        5.00721        0.00000
N         -1.12868        4.35036        1.22090
C          0.00000        4.08040        1.98659
N          1.12868        4.35036        1.22090
C          2.46511        4.26969       -1.73820
N          1.12868        4.35036       -1.22090
C          0.77681        5.00721        0.00000
C          2.46511        4.26969        1.73820
N          3.20318        3.15265        1.22090
C          3.94796        3.17635        0.00000
N          3.20318        3.15265       -1.22090
C         -4.93022        0.00000       -1.73820
C         -4.93022        0.00000        1.73820
C         -2.46511       -4.26969       -1.73820
C         -2.46511       -4.26969        1.73820
C          4.93022       -0.00000       -1.73820
C          4.93022       -0.00000        1.73820
H         -1.16367       -6.03325       -0.00000
H         -1.16367        6.03325        0.00000
H          1.16367        6.03325        0.00000
H          1.16367       -6.03325       -0.00000
H          4.64311       -4.02439        0.00000
H          5.80678        2.00885        0.00000
H          4.64311        4.02439        0.00000
H         -5.80678        2.00885       -0.00000
H         -4.64311        4.02439       -0.00000
H          3.00004       -5.19623        1.50169
H          2.42076       -4.19288        2.82955
H         -2.42076        4.19288       -2.82955
H         -2.42076        4.19288        2.82955
H         -3.00004        5.19623        1.50169
H          3.00004        5.19623       -1.50169
H          2.42076        4.19288       -2.82955
H          2.42076        4.19288        2.82955
H          3.00004        5.19623        1.50169
H         -4.84152        0.00000       -2.82955
H         -6.00009        0.00000       -1.50169
H         -4.84152        0.00000        2.82955
H         -6.00009        0.00000        1.50169
H         -3.00004       -5.19623       -1.50169
H         -2.42076       -4.19288       -2.82955
H         -3.00004       -5.19623        1.50169
H         -2.42076       -4.19288        2.82955
H          4.84152       -0.00000       -2.82955
H          6.00009       -0.00000       -1.50169
H          6.00009       -0.00000        1.50169
H          4.84152       -0.00000        2.82955
H         -4.64311       -4.02439       -0.00000
H         -5.80678       -2.00885       -0.00000
H          2.42076       -4.19288       -2.82955
H          3.00004       -5.19623       -1.50169
H          5.80678       -2.00885        0.00000
H         -3.00004        5.19623       -1.50169
}
